# Supplementary material for: The application of two drainage angles in neurocritical care patients with complicated pneumonia: a randomized controlled trial
Source: PeerJ. 2024 Feb 29;12:e16997. doi: 10.7717/peerj.16997 (PMC10909356; doi:10.7717/peerj.16997)
Supplement: Supplemental Information 1 — Data 1: For comparison of general data between the control and intervention groups, the independent samples t-test was used for continuous variables and the chi-square test for categorical variables. [file peerj-12-16997-s001.zip]

Archive with 2 entries (2 files):
- data2.sav
- data1.sav
